# Supplementary material for: All and only CpG containing sequences are enriched in promoters abundantly bound by RNA polymerase II in multiple tissues
Source: BMC Genomics. 2008 Feb 5;9:67. doi: 10.1186/1471-2164-9-67 (PMC2267717; doi:10.1186/1471-2164-9-67)
Supplement: Additional file 5 — 8-mer-association-with-RNAP for all 8-mers. Spreadsheet containing the 8-mer-association-with-RNAP for all 8-mers. [file 1471-2164-9-67-S5.xls]

## Sheet: 8merAssociation
	Unique #	8mer Sequence	Association-with-RNAP	Considered Abundant
	1	AAAAAAAA	0.968841	1
	2	AAAAAAAC	0.967999	1
	3	AAAAAAAG	0.974048	1
	4	AAAAAAAT	0.95471	1
	5	AAAAAACA	0.960843	1
	6	AAAAAACC	0.992841	1
	7	AAAAAACG	1.07566	0
	8	AAAAAACT	0.951478	1
	9	AAAAAAGA	0.963831	1
	10	AAAAAAGC	0.97733	1
	11	AAAAAAGG	0.971755	1
	12	AAAAAAGT	0.960582	1
	13	AAAAAATA	0.946079	1
	14	AAAAAATC	0.941382	1
	15	AAAAAATG	0.944449	1
	16	AAAAAATT	0.952336	1
	17	AAAAACAA	0.962867	1
	18	AAAAACAC	0.978405	1
	19	AAAAACAG	0.947696	1
	20	AAAAACAT	0.905914	1
	21	AAAAACCA	0.962548	1
	22	AAAAACCC	0.992344	1
	23	AAAAACCG	1.07685	0
	24	AAAAACCT	1.00193	1
	25	AAAAACGA	1.06956	0
	26	AAAAACGC	1.10033	0
	27	AAAAACGG	1.05292	0
	28	AAAAACGT	1.02646	0
	29	AAAAACTA	0.960508	1
	30	AAAAACTC	0.955181	1
	31	AAAAACTG	0.962079	1
	32	AAAAACTT	0.941714	1
	33	AAAAAGAA	0.95307	1
	34	AAAAAGAC	0.973761	1
	35	AAAAAGAG	0.959842	1
	36	AAAAAGAT	0.936263	1
	37	AAAAAGCA	0.961675	1
	38	AAAAAGCC	0.965886	1
	39	AAAAAGCG	1.06697	0
	40	AAAAAGCT	0.965286	1
	41	AAAAAGGA	0.956912	1
	42	AAAAAGGC	0.970551	1
	43	AAAAAGGG	0.965175	1
	44	AAAAAGGT	0.960703	1
	45	AAAAAGTA	0.961286	1
	46	AAAAAGTC	0.92315	1
	47	AAAAAGTG	0.95547	1
	48	AAAAAGTT	0.97112	1
	49	AAAAATAA	0.945063	1
	50	AAAAATAC	0.956857	1
	51	AAAAATAG	0.949495	1
	52	AAAAATAT	0.917765	1
	53	AAAAATCA	0.929103	1
	54	AAAAATCC	0.947154	1
	55	AAAAATCG	1.05242	0
	56	AAAAATCT	0.938476	1
	57	AAAAATGA	0.937997	1
	58	AAAAATGC	0.941978	1
	59	AAAAATGG	0.940691	1
	60	AAAAATGT	0.926685	1
	61	AAAAATTA	0.935899	1
	62	AAAAATTC	0.952013	1
	63	AAAAATTG	0.946668	1
	64	AAAAATTT	0.971828	1
	65	AAAACAAA	0.960367	1
	66	AAAACAAC	0.95133	1
	67	AAAACAAG	0.960066	1
	68	AAAACAAT	0.94971	1
	69	AAAACACA	0.938804	1
	70	AAAACACC	0.967198	1
	71	AAAACACG	1.06505	0
	72	AAAACACT	0.966189	1
	73	AAAACAGA	0.929426	1
	74	AAAACAGC	0.958818	1
	75	AAAACAGG	0.964504	1
	76	AAAACAGT	0.952506	1
	77	AAAACATA	0.905526	1
	78	AAAACATC	0.932379	1
	79	AAAACATG	0.897722	1
	80	AAAACATT	0.925396	1
	81	AAAACCAA	0.965102	1
	82	AAAACCAC	0.949392	1
	83	AAAACCAG	0.946008	1
	84	AAAACCAT	0.936888	1
	85	AAAACCCA	0.968706	1
	86	AAAACCCC	0.984516	1
	87	AAAACCCG	1.12393	0
	88	AAAACCCT	0.955565	1
	89	AAAACCGA	1.06007	0
	90	AAAACCGC	1.09224	0
	91	AAAACCGG	1.06974	0
	92	AAAACCGT	1.04483	0
	93	AAAACCTA	0.96931	1
	94	AAAACCTC	0.952752	1
	95	AAAACCTG	0.979548	1
	96	AAAACCTT	0.966718	1
	97	AAAACGAA	1.02941	0
	98	AAAACGAC	1.043	0
	99	AAAACGAG	1.05464	0
	100	AAAACGAT	1.02394	0
	101	AAAACGCA	1.03815	0
	102	AAAACGCC	1.09599	0
	103	AAAACGCG	1.11879	0
	104	AAAACGCT	1.09195	0
	105	AAAACGGA	1.06266	0
	106	AAAACGGC	1.04459	0
	107	AAAACGGG	1.00471	0
	108	AAAACGGT	1.05228	0
	109	AAAACGTA	1.03862	0
	110	AAAACGTC	1.0836	0
	111	AAAACGTG	1.03031	0
	112	AAAACGTT	0.965299	0
	113	AAAACTAA	0.942574	1
	114	AAAACTAC	1.0118	1
	115	AAAACTAG	0.968903	1
	116	AAAACTAT	0.935474	1
	117	AAAACTCA	0.934493	1
	118	AAAACTCC	0.961388	1
	119	AAAACTCG	1.05129	0
	120	AAAACTCT	0.956764	1
	121	AAAACTGA	0.978167	1
	122	AAAACTGC	0.97965	1
	123	AAAACTGG	0.981477	1
	124	AAAACTGT	0.93756	1
	125	AAAACTTA	0.936603	1
	126	AAAACTTC	0.925615	1
	127	AAAACTTG	0.952014	1
	128	AAAACTTT	0.943807	1
	129	AAAAGAAA	0.946164	1
	130	AAAAGAAC	0.94715	1
	131	AAAAGAAG	0.930948	1
	132	AAAAGAAT	0.945933	1
	133	AAAAGACA	0.933685	1
	134	AAAAGACC	0.982375	1
	135	AAAAGACG	1.06537	0
	136	AAAAGACT	0.964396	1
	137	AAAAGAGA	0.947668	1
	138	AAAAGAGC	0.996479	1
	139	AAAAGAGG	0.957132	1
	140	AAAAGAGT	0.948969	1
	141	AAAAGATA	0.93131	1
	142	AAAAGATC	0.946697	1
	143	AAAAGATG	0.932198	1
	144	AAAAGATT	0.953036	1
	145	AAAAGCAA	0.951867	1
	146	AAAAGCAC	0.950874	1
	147	AAAAGCAG	0.946357	1
	148	AAAAGCAT	0.943504	1
	149	AAAAGCCA	0.936186	1
	150	AAAAGCCC	0.945473	1
	151	AAAAGCCG	1.0944	0
	152	AAAAGCCT	0.981129	1
	153	AAAAGCGA	1.06577	0
	154	AAAAGCGC	1.07986	0
	155	AAAAGCGG	1.08093	0
	156	AAAAGCGT	1.05898	0
	157	AAAAGCTA	0.982711	1
	158	AAAAGCTC	0.954548	1
	159	AAAAGCTG	0.948731	1
	160	AAAAGCTT	0.955274	1
	161	AAAAGGAA	0.945447	1
	162	AAAAGGAC	0.981369	1
	163	AAAAGGAG	0.967583	1
	164	AAAAGGAT	0.923022	1
	165	AAAAGGCA	0.974347	1
	166	AAAAGGCC	0.973577	1
	167	AAAAGGCG	1.12393	1
	168	AAAAGGCT	0.959208	1
	169	AAAAGGGA	0.972014	1
	170	AAAAGGGC	0.998602	1
	171	AAAAGGGG	0.975158	1
	172	AAAAGGGT	0.98808	0
	173	AAAAGGTA	0.947519	1
	174	AAAAGGTC	0.9836	0
	175	AAAAGGTG	0.954303	1
	176	AAAAGGTT	0.968914	1
	177	AAAAGTAA	0.949024	1
	178	AAAAGTAC	0.942931	0
	179	AAAAGTAG	0.960241	1
	180	AAAAGTAT	0.929163	1
	181	AAAAGTCA	0.929528	1
	182	AAAAGTCC	0.940666	1
	183	AAAAGTCG	1.0572	0
	184	AAAAGTCT	0.945089	1
	185	AAAAGTGA	0.955105	1
	186	AAAAGTGC	0.993133	0
	187	AAAAGTGG	0.974589	1
	188	AAAAGTGT	0.954526	1
	189	AAAAGTTA	0.953662	1
	190	AAAAGTTC	0.975709	1
	191	AAAAGTTG	0.948574	1
	192	AAAAGTTT	0.966368	1
	193	AAAATAAA	0.946496	1
	194	AAAATAAC	0.931896	1
	195	AAAATAAG	0.930761	1
	196	AAAATAAT	0.922024	1
	197	AAAATACA	0.929558	1
	198	AAAATACC	0.935819	1
	199	AAAATACG	0.99733	0
	200	AAAATACT	0.937186	1
	201	AAAATAGA	0.935137	1
	202	AAAATAGC	0.938969	0
	203	AAAATAGG	0.975625	1
	204	AAAATAGT	0.942898	1
	205	AAAATATA	0.903178	1
	206	AAAATATC	0.907832	1
	207	AAAATATG	0.923593	1
	208	AAAATATT	0.918114	1
	209	AAAATCAA	0.929172	1
	210	AAAATCAC	0.911347	1
	211	AAAATCAG	0.945171	1
	212	AAAATCAT	0.907207	1
	213	AAAATCCA	0.921963	1
	214	AAAATCCC	0.944539	1
	215	AAAATCCG	1.07538	0
	216	AAAATCCT	0.938674	1
	217	AAAATCGA	1.00529	0
	218	AAAATCGC	1.10927	0
	219	AAAATCGG	1.01701	0
	220	AAAATCGT	1.01458	0
	221	AAAATCTA	0.913563	1
	222	AAAATCTC	0.944663	1
	223	AAAATCTG	0.962534	1
	224	AAAATCTT	0.933336	1
	225	AAAATGAA	0.923787	1
	226	AAAATGAC	0.960828	1
	227	AAAATGAG	0.933834	1
	228	AAAATGAT	0.902866	1
	229	AAAATGCA	0.918964	1
	230	AAAATGCC	0.966738	1
	231	AAAATGCG	1.04492	0
	232	AAAATGCT	0.936159	1
	233	AAAATGGA	0.930595	1
	234	AAAATGGC	1.02463	1
	235	AAAATGGG	0.952683	1
	236	AAAATGGT	0.947231	1
	237	AAAATGTA	0.921368	1
	238	AAAATGTC	0.927593	1
	239	AAAATGTG	0.921097	1
	240	AAAATGTT	0.93085	1
	241	AAAATTAA	0.933443	1
	242	AAAATTAC	0.944792	1
	243	AAAATTAG	0.939662	1
	244	AAAATTAT	0.915076	1
	245	AAAATTCA	0.918924	1
	246	AAAATTCC	0.947689	1
	247	AAAATTCG	1.07812	0
	248	AAAATTCT	0.951115	1
	249	AAAATTGA	0.929637	1
	250	AAAATTGC	0.941961	0
	251	AAAATTGG	0.948375	0
	252	AAAATTGT	0.924574	1
	253	AAAATTTA	0.914882	1
	254	AAAATTTC	0.940168	1
	255	AAAATTTG	0.943603	1
	256	AAAATTTT	0.96155	1
	257	AAACAAAA	0.967358	1
	258	AAACAAAC	0.969416	1
	259	AAACAAAG	0.925575	1
	260	AAACAAAT	0.934118	1
	261	AAACAACA	0.947888	1
	262	AAACAACC	0.974412	1
	263	AAACAACG	1.06776	0
	264	AAACAACT	0.945002	1
	265	AAACAAGA	0.933665	1
	266	AAACAAGC	0.978213	1
	267	AAACAAGG	0.956562	1
	268	AAACAAGT	0.944904	1
	269	AAACAATA	0.934938	1
	270	AAACAATC	0.944812	0
	271	AAACAATG	0.902948	1
	272	AAACAATT	0.94514	1
	273	AAACACAA	0.941676	1
	274	AAACACAC	0.931398	1
	275	AAACACAG	0.92646	1
	276	AAACACAT	0.897144	1
	277	AAACACCA	0.957952	1
	278	AAACACCC	0.964698	1
	279	AAACACCG	1.05609	0
	280	AAACACCT	0.950318	1
	281	AAACACGA	1.03498	0
	282	AAACACGC	1.05757	0
	283	AAACACGG	1.04608	0
	284	AAACACGT	1.04451	0
	285	AAACACTA	0.960729	1
	286	AAACACTC	0.968371	1
	287	AAACACTG	0.925913	1
	288	AAACACTT	0.952764	1
	289	AAACAGAA	0.923482	1
	290	AAACAGAC	0.931608	1
	291	AAACAGAG	0.927422	1
	292	AAACAGAT	0.921443	1
	293	AAACAGCA	0.940143	1
	294	AAACAGCC	0.966988	1
	295	AAACAGCG	1.07534	0
	296	AAACAGCT	0.919766	1
	297	AAACAGGA	0.947089	1
	298	AAACAGGC	0.959129	1
	299	AAACAGGG	0.939034	1
	300	AAACAGGT	0.937192	1
	301	AAACAGTA	0.965192	1
	302	AAACAGTC	0.953287	1
	303	AAACAGTG	0.924713	1
	304	AAACAGTT	0.94631	1
	305	AAACATAA	0.935202	1
	306	AAACATAC	0.895172	1
	307	AAACATAG	0.898744	1
	308	AAACATAT	0.892216	1
	309	AAACATCA	0.895747	1
	310	AAACATCC	0.948892	0
	311	AAACATCG	1.0176	0
	312	AAACATCT	0.923444	1
	313	AAACATGA	0.905921	1
	314	AAACATGC	0.895444	0
	315	AAACATGG	0.914912	1
	316	AAACATGT	0.906215	1
	317	AAACATTA	0.911687	1
	318	AAACATTC	0.925641	1
	319	AAACATTG	0.917491	0
	320	AAACATTT	0.919482	1
	321	AAACCAAA	0.95827	1
	322	AAACCAAC	0.960098	1
	323	AAACCAAG	0.963224	1
	324	AAACCAAT	0.975362	0
	325	AAACCACA	0.927236	1
	326	AAACCACC	0.952429	1
	327	AAACCACG	1.04909	0
	328	AAACCACT	0.955223	1
	329	AAACCAGA	0.955107	1
	330	AAACCAGC	0.974328	1
	331	AAACCAGG	0.955421	1
	332	AAACCAGT	0.951417	0
	333	AAACCATA	0.906214	0
	334	AAACCATC	0.943692	1
	335	AAACCATG	0.922844	1
	336	AAACCATT	0.946718	0
	337	AAACCCAA	0.969711	1
	338	AAACCCAC	0.979211	1
	339	AAACCCAG	0.969558	1
	340	AAACCCAT	0.921027	0
	341	AAACCCCA	0.970188	1
	342	AAACCCCC	0.960087	1
	343	AAACCCCG	1.07699	0
	344	AAACCCCT	0.96744	0
	345	AAACCCGA	1.07904	0
	346	AAACCCGC	1.11399	0
	347	AAACCCGG	1.08743	1
	348	AAACCCGT	1.06202	0
	349	AAACCCTA	0.955586	1
	350	AAACCCTC	0.981087	1
	351	AAACCCTG	0.974805	1
	352	AAACCCTT	0.947544	1
	353	AAACCGAA	1.03906	0
	354	AAACCGAC	1.05331	0
	355	AAACCGAG	1.09548	0
	356	AAACCGAT	1.04695	0
	357	AAACCGCA	1.06124	0
	358	AAACCGCC	1.11343	0
	359	AAACCGCG	1.14827	0
	360	AAACCGCT	1.05721	0
	361	AAACCGGA	1.10454	0
	362	AAACCGGC	1.13695	0
	363	AAACCGGG	1.06876	0
	364	AAACCGGT	1.08734	0
	365	AAACCGTA	0.994936	0
	366	AAACCGTC	1.04877	0
	367	AAACCGTG	1.02296	0
	368	AAACCGTT	1.02944	0
	369	AAACCTAA	0.957175	1
	370	AAACCTAC	0.947159	0
	371	AAACCTAG	0.994128	0
	372	AAACCTAT	0.968028	0
	373	AAACCTCA	0.947992	1
	374	AAACCTCC	0.980401	0
	375	AAACCTCG	1.11287	0
	376	AAACCTCT	0.950253	1
	377	AAACCTGA	0.967915	1
	378	AAACCTGC	0.996199	1
	379	AAACCTGG	0.964284	1
	380	AAACCTGT	0.973842	1
	381	AAACCTTA	0.965381	1
	382	AAACCTTC	0.968898	1
	383	AAACCTTG	0.964905	1
	384	AAACCTTT	0.983538	1
	385	AAACGAAA	1.0601	0
	386	AAACGAAC	1.03497	0
	387	AAACGAAG	1.05733	0
	388	AAACGAAT	1.0206	0
	389	AAACGACA	1.03439	0
	390	AAACGACC	1.06539	0
	391	AAACGACG	1.07296	0
	392	AAACGACT	1.0354	0
	393	AAACGAGA	1.0302	0
	394	AAACGAGC	1.12594	0
	395	AAACGAGG	1.074	0
	396	AAACGAGT	1.06962	0
	397	AAACGATA	1.03042	0
	398	AAACGATC	1.05357	0
	399	AAACGATG	1.02018	0
	400	AAACGATT	1.1241	0
	401	AAACGCAA	1.08477	0
	402	AAACGCAC	1.04218	0
	403	AAACGCAG	1.04858	0
	404	AAACGCAT	1.03468	0
	405	AAACGCCA	1.04551	0
	406	AAACGCCC	1.08588	0
	407	AAACGCCG	1.17625	0
	408	AAACGCCT	1.12852	0
	409	AAACGCGA	1.17394	0
	410	AAACGCGC	1.12783	0
	411	AAACGCGG	1.18252	0
	412	AAACGCGT	1.14618	0
	413	AAACGCTA	1.10697	0
	414	AAACGCTC	1.07519	0
	415	AAACGCTG	1.07152	0
	416	AAACGCTT	1.06803	0
	417	AAACGGAA	1.09323	0
	418	AAACGGAC	1.08553	0
	419	AAACGGAG	1.05893	0
	420	AAACGGAT	1.03072	0
	421	AAACGGCA	1.03637	0
	422	AAACGGCC	1.04705	0
	423	AAACGGCG	1.14707	0
	424	AAACGGCT	1.00467	0
	425	AAACGGGA	1.00715	0
	426	AAACGGGC	1.02258	0
	427	AAACGGGG	1.02595	0
	428	AAACGGGT	1.04344	0
	429	AAACGGTA	1.00395	0
	430	AAACGGTC	1.03489	0
	431	AAACGGTG	1.01619	0
	432	AAACGGTT	1.07069	0
	433	AAACGTAA	0.995826	0
	434	AAACGTAC	1.03067	0
	435	AAACGTAG	1.1046	0
	436	AAACGTAT	1.0417	0
	437	AAACGTCA	1.09461	0
	438	AAACGTCC	1.06746	0
	439	AAACGTCG	1.19851	0
	440	AAACGTCT	1.03381	0
	441	AAACGTGA	1.0206	0
	442	AAACGTGC	0.973696	0
	443	AAACGTGG	1.0635	0
	444	AAACGTGT	1.05361	0
	445	AAACGTTA	1.01527	0
	446	AAACGTTC	1.04245	0
	447	AAACGTTG	0.995172	0
	448	AAACGTTT	1.03632	0
	449	AAACTAAA	0.962736	1
	450	AAACTAAC	0.951057	0
	451	AAACTAAG	0.944643	0
	452	AAACTAAT	0.934169	0
	453	AAACTACA	1.03567	1
	454	AAACTACC	1.00152	0
	455	AAACTACG	1.10143	0
	456	AAACTACT	0.942635	0
	457	AAACTAGA	0.97732	1
	458	AAACTAGC	0.974046	0
	459	AAACTAGG	0.984724	0
	460	AAACTAGT	0.981815	0
	461	AAACTATA	0.913515	0
	462	AAACTATC	0.941255	0
	463	AAACTATG	0.952963	0
	464	AAACTATT	0.930608	1
	465	AAACTCAA	0.955202	1
	466	AAACTCAC	0.951076	1
	467	AAACTCAG	0.953396	1
	468	AAACTCAT	0.894672	1
	469	AAACTCCA	0.9622	1
	470	AAACTCCC	0.958225	0
	471	AAACTCCG	1.07835	0
	472	AAACTCCT	0.977606	1
	473	AAACTCGA	1.10303	0
	474	AAACTCGC	1.11776	0
	475	AAACTCGG	1.05884	0
	476	AAACTCGT	1.04629	0
	477	AAACTCTA	0.940719	1
	478	AAACTCTC	0.956211	1
	479	AAACTCTG	0.942304	1
	480	AAACTCTT	0.958908	1
	481	AAACTGAA	0.95811	1
	482	AAACTGAC	0.96492	1
	483	AAACTGAG	0.971541	1
	484	AAACTGAT	0.951496	0
	485	AAACTGCA	0.966846	1
	486	AAACTGCC	0.979144	1
	487	AAACTGCG	1.1115	0
	488	AAACTGCT	0.955746	1
	489	AAACTGGA	0.973187	1
	490	AAACTGGC	0.980141	1
	491	AAACTGGG	0.973968	1
	492	AAACTGGT	0.963586	0
	493	AAACTGTA	0.946605	1
	494	AAACTGTC	0.958652	1
	495	AAACTGTG	0.910356	1
	496	AAACTGTT	0.952613	1
	497	AAACTTAA	0.946195	1
	498	AAACTTAC	0.93347	0
	499	AAACTTAG	0.949013	1
	500	AAACTTAT	0.940651	0
	501	AAACTTCA	0.944583	1
	502	AAACTTCC	0.96325	1
	503	AAACTTCG	1.01214	0
	504	AAACTTCT	0.935775	1
	505	AAACTTGA	0.941947	1
	506	AAACTTGC	0.98697	0
	507	AAACTTGG	0.974766	1
	508	AAACTTGT	0.971676	1
	509	AAACTTTA	0.938287	1
	510	AAACTTTC	0.94011	1
	511	AAACTTTG	0.961367	1
	512	AAAGAAAA	0.949421	1
	513	AAAGAAAC	0.952234	1
	514	AAAGAAAG	0.930785	1
	515	AAAGAAAT	0.913433	1
	516	AAAGAACA	0.924739	1
	517	AAAGAACC	0.959502	1
	518	AAAGAACG	1.02962	0
	519	AAAGAACT	0.9451	1
	520	AAAGAAGA	0.913393	1
	521	AAAGAAGC	0.96141	1
	522	AAAGAAGG	0.936209	1
	523	AAAGAAGT	0.940081	1
	524	AAAGAATA	0.921313	1
	525	AAAGAATC	0.947433	1
	526	AAAGAATG	0.943081	1
	527	AAAGAATT	0.94424	1
	528	AAAGACAA	0.927982	1
	529	AAAGACAC	0.944228	1
	530	AAAGACAG	0.919803	1
	531	AAAGACAT	0.897414	1
	532	AAAGACCA	0.944588	1
	533	AAAGACCC	0.981889	1
	534	AAAGACCG	1.04871	0
	535	AAAGACCT	0.947402	1
	536	AAAGACGA	1.05601	0
	537	AAAGACGC	1.0489	0
	538	AAAGACGG	1.02706	0
	539	AAAGACGT	1.06739	0
	540	AAAGACTA	0.975578	1
	541	AAAGACTC	0.943707	1
	542	AAAGACTG	0.954496	1
	543	AAAGACTT	0.943963	1
	544	AAAGAGAA	0.951075	1
	545	AAAGAGAC	0.961834	1
	546	AAAGAGAG	0.92938	1
	547	AAAGAGAT	0.938647	1
	548	AAAGAGCA	0.963954	1
	549	AAAGAGCC	0.97669	1
	550	AAAGAGCG	1.06194	0
	551	AAAGAGCT	0.95443	1
	552	AAAGAGGA	0.956173	1
	553	AAAGAGGC	0.972859	1
	554	AAAGAGGG	0.955168	1
	555	AAAGAGGT	0.976597	1
	556	AAAGAGTA	0.940154	1
	557	AAAGAGTC	0.94383	1
	558	AAAGAGTG	0.938146	1
	559	AAAGAGTT	0.955632	1
	560	AAAGATAA	0.94081	1
	561	AAAGATAC	0.948556	1
	562	AAAGATAG	0.944265	0
	563	AAAGATAT	0.882224	1
	564	AAAGATCA	0.922168	1
	565	AAAGATCC	0.957968	0
	566	AAAGATCG	1.06487	0
	567	AAAGATCT	0.955377	1
	568	AAAGATGA	0.920759	1
	569	AAAGATGC	0.948966	1
	570	AAAGATGG	0.959534	1
	571	AAAGATGT	0.932803	1
	572	AAAGATTA	0.930983	1
	573	AAAGATTC	0.965577	0
	574	AAAGATTG	0.935263	1
	575	AAAGATTT	0.951185	1
	576	AAAGCAAA	0.95334	1
	577	AAAGCAAC	0.970976	1
	578	AAAGCAAG	0.935642	1
	579	AAAGCAAT	0.930814	1
	580	AAAGCACA	0.933137	1
	581	AAAGCACC	0.947797	1
	582	AAAGCACG	1.07146	0
	583	AAAGCACT	0.938211	1
	584	AAAGCAGA	0.930377	1
	585	AAAGCAGC	0.96009	1
	586	AAAGCAGG	0.946537	1
	587	AAAGCAGT	0.966839	1
	588	AAAGCATA	0.922099	0
	589	AAAGCATC	0.963683	0
	590	AAAGCATG	0.935447	1
	591	AAAGCATT	0.921837	1
	592	AAAGCCAA	0.937113	1
	593	AAAGCCAC	0.950151	1
	594	AAAGCCAG	0.94065	1
	595	AAAGCCAT	0.910444	1
	596	AAAGCCCA	0.953237	1
	597	AAAGCCCC	0.967259	1
	598	AAAGCCCG	1.08399	0
	599	AAAGCCCT	0.945378	1
	600	AAAGCCGA	1.10214	0
	601	AAAGCCGC	1.06475	0
	602	AAAGCCGG	1.03937	0
	603	AAAGCCGT	1.11148	0
	604	AAAGCCTA	0.975478	0
	605	AAAGCCTC	0.989044	1
	606	AAAGCCTG	0.950399	1
	607	AAAGCCTT	0.976293	1
	608	AAAGCGAA	1.08315	0
	609	AAAGCGAC	1.09663	0
	610	AAAGCGAG	1.054	0
	611	AAAGCGAT	1.04545	0
	612	AAAGCGCA	1.06676	0
	613	AAAGCGCC	1.06848	0
	614	AAAGCGCG	1.07204	0
	615	AAAGCGCT	1.06218	0
	616	AAAGCGGA	1.15742	0
	617	AAAGCGGC	1.08831	1
	618	AAAGCGGG	1.05101	0
	619	AAAGCGGT	1.07614	0
	620	AAAGCGTA	1.00766	0
	621	AAAGCGTC	1.06793	0
	622	AAAGCGTG	1.08637	0
	623	AAAGCGTT	1.06088	0
	624	AAAGCTAA	0.965755	1
	625	AAAGCTAC	0.969539	0
	626	AAAGCTAG	0.958623	1
	627	AAAGCTAT	0.938478	0
	628	AAAGCTCA	0.952514	1
	629	AAAGCTCC	0.96866	1
	630	AAAGCTCG	1.0848	0
	631	AAAGCTCT	0.949755	1
	632	AAAGCTGA	0.942959	1
	633	AAAGCTGC	0.960326	1
	634	AAAGCTGG	0.970427	1
	635	AAAGCTGT	0.920288	1
	636	AAAGCTTA	0.94241	0
	637	AAAGCTTC	0.958257	0
	638	AAAGCTTG	0.963214	0
	639	AAAGCTTT	0.943586	1
	640	AAAGGAAA	0.945213	1
	641	AAAGGAAC	0.982163	1
	642	AAAGGAAG	0.938759	1
	643	AAAGGAAT	0.92504	1
	644	AAAGGACA	0.951364	1
	645	AAAGGACC	0.973154	1
	646	AAAGGACG	1.07003	0
	647	AAAGGACT	0.971814	1
	648	AAAGGAGA	0.934357	1
	649	AAAGGAGC	0.983642	1
	650	AAAGGAGG	0.975765	1
	651	AAAGGAGT	0.977562	1
	652	AAAGGATA	0.908375	0
	653	AAAGGATC	0.96441	1
	654	AAAGGATG	0.921625	1
	655	AAAGGATT	0.938805	1
	656	AAAGGCAA	0.922215	1
	657	AAAGGCAC	0.958777	1
	658	AAAGGCAG	0.959251	1
	659	AAAGGCAT	0.940257	1
	660	AAAGGCCA	0.959263	1
	661	AAAGGCCC	0.981302	1
	662	AAAGGCCG	1.06979	0
	663	AAAGGCCT	0.962747	1
	664	AAAGGCGA	1.06173	0
	665	AAAGGCGC	1.08712	0
	666	AAAGGCGG	1.11276	1
	667	AAAGGCGT	1.04107	1
	668	AAAGGCTA	0.939733	1
	669	AAAGGCTC	0.969184	1
	670	AAAGGCTG	0.947769	1
	671	AAAGGCTT	0.983854	1
	672	AAAGGGAA	0.962904	1
	673	AAAGGGAC	0.98558	1
	674	AAAGGGAG	0.959853	1
	675	AAAGGGAT	0.948653	1
	676	AAAGGGCA	0.954745	1
	677	AAAGGGCC	0.989935	1
	678	AAAGGGCG	1.0724	1
	679	AAAGGGCT	0.974516	1
	680	AAAGGGGA	0.963773	1
	681	AAAGGGGC	1.01395	1
	682	AAAGGGGG	0.956774	1
	683	AAAGGGGT	0.978406	1
	684	AAAGGGTA	0.943998	0
	685	AAAGGGTC	0.947475	1
	686	AAAGGGTG	1.00177	1
	687	AAAGGGTT	0.946489	1
	688	AAAGGTAA	0.91829	1
	689	AAAGGTAC	0.946647	0
	690	AAAGGTAG	0.954418	0
	691	AAAGGTAT	0.924086	1
	692	AAAGGTCA	0.953666	1
	693	AAAGGTCC	0.958667	0
	694	AAAGGTCG	1.08353	0
	695	AAAGGTCT	0.952792	1
	696	AAAGGTGA	0.949852	1
	697	AAAGGTGC	0.955484	0
	698	AAAGGTGG	0.97741	1
	699	AAAGGTGT	0.937213	1
	700	AAAGGTTA	0.975952	0
	701	AAAGGTTC	0.997268	1
	702	AAAGGTTG	0.959983	0
	703	AAAGTAAA	0.955306	1
	704	AAAGTAAC	0.933041	0
	705	AAAGTAAG	0.943256	1
	706	AAAGTAAT	0.950072	1
	707	AAAGTACA	0.939173	1
	708	AAAGTACC	0.923923	0
	709	AAAGTACG	1.05436	0
	710	AAAGTACT	0.953443	0
	711	AAAGTAGA	0.962741	1
	712	AAAGTAGC	0.987219	0
	713	AAAGTAGG	0.989764	1
	714	AAAGTAGT	0.957838	0
	715	AAAGTATA	0.915926	0
	716	AAAGTATC	0.924488	0
	717	AAAGTATG	0.908353	1
	718	AAAGTATT	0.929192	1
	719	AAAGTCAA	0.93835	1
	720	AAAGTCAC	0.93939	1
	721	AAAGTCAG	0.934008	1
	722	AAAGTCAT	0.920817	1
	723	AAAGTCCA	0.935414	1
	724	AAAGTCCC	0.951864	1
	725	AAAGTCCG	1.06873	0
	726	AAAGTCCT	0.937502	1
	727	AAAGTCGA	0.979816	0
	728	AAAGTCGC	1.07586	0
	729	AAAGTCGG	1.08965	0
	730	AAAGTCGT	1.01616	0
	731	AAAGTCTA	0.926293	1
	732	AAAGTCTC	0.940247	1
	733	AAAGTCTG	0.931274	1
	734	AAAGTCTT	0.932639	1
	735	AAAGTGAA	0.950102	1
	736	AAAGTGAC	0.97499	1
	737	AAAGTGAG	0.96643	1
	738	AAAGTGAT	0.938358	1
	739	AAAGTGCA	0.982402	0
	740	AAAGTGCC	0.968544	0
	741	AAAGTGCG	1.06741	0
	742	AAAGTGCT	0.953251	1
	743	AAAGTGGA	0.957951	1
	744	AAAGTGGC	0.972686	0
	745	AAAGTGGG	0.985739	1
	746	AAAGTGGT	0.967732	1
	747	AAAGTGTA	0.963231	1
	748	AAAGTGTC	0.931083	0
	749	AAAGTGTG	0.943363	1
	750	AAAGTGTT	0.93682	1
	751	AAAGTTAA	0.949714	1
	752	AAAGTTAC	0.965015	0
	753	AAAGTTAG	0.954294	0
	754	AAAGTTAT	0.940749	0
	755	AAAGTTCA	0.966549	1
	756	AAAGTTCC	0.985439	1
	757	AAAGTTCG	1.03333	0
	758	AAAGTTCT	0.962864	1
	759	AAAGTTGA	0.939774	1
	760	AAAGTTGC	0.955305	0
	761	AAAGTTGG	0.971039	1
	762	AAAGTTGT	0.963709	1
	763	AAAGTTTA	0.962729	1
	764	AAAGTTTC	0.972014	1
	765	AAAGTTTG	0.93752	1
	766	AAATAAAA	0.944335	1
	767	AAATAAAC	0.948118	1
	768	AAATAAAG	0.954052	1
	769	AAATAAAT	0.941874	1
	770	AAATAACA	0.909871	1
	771	AAATAACC	0.949965	1
	772	AAATAACG	0.985153	0
	773	AAATAACT	0.941689	1
	774	AAATAAGA	0.911349	1
	775	AAATAAGC	0.938411	0
	776	AAATAAGG	0.945432	1
	777	AAATAAGT	0.939163	1
	778	AAATAATA	0.930273	1
	779	AAATAATC	0.918316	0
	780	AAATAATG	0.920372	1
	781	AAATAATT	0.915644	1
	782	AAATACAA	0.92432	1
	783	AAATACAC	0.930493	1
	784	AAATACAG	0.933056	1
	785	AAATACAT	0.920093	1
	786	AAATACCA	0.919428	1
	787	AAATACCC	0.957124	0
	788	AAATACCG	1.00762	0
	789	AAATACCT	0.930244	1
	790	AAATACGA	1.05309	0
	791	AAATACGC	1.03025	0
	792	AAATACGG	1.01847	0
	793	AAATACGT	1.00488	0
	794	AAATACTA	0.958039	1
	795	AAATACTC	0.901635	0
	796	AAATACTG	0.940299	1
	797	AAATACTT	0.941963	1
	798	AAATAGAA	0.915788	1
	799	AAATAGAC	0.958824	1
	800	AAATAGAG	0.941402	1
	801	AAATAGAT	0.94642	1
	802	AAATAGCA	0.930811	1
	803	AAATAGCC	0.950277	0
	804	AAATAGCG	1.09231	0
	805	AAATAGCT	0.944805	1
	806	AAATAGGA	0.940058	1
	807	AAATAGGC	0.966882	0
	808	AAATAGGG	0.966625	0
	809	AAATAGGT	0.979337	0
	810	AAATAGTA	0.93099	1
	811	AAATAGTC	0.926716	0
	812	AAATAGTG	0.926651	0
	813	AAATAGTT	0.948093	1
	814	AAATATAA	0.918679	1
	815	AAATATAC	0.888382	1
	816	AAATATAG	0.886816	0
	817	AAATATAT	0.894931	1
	818	AAATATCA	0.898144	1
	819	AAATATCC	0.933647	1
	820	AAATATCG	0.987615	0
	821	AAATATCT	0.892217	1
	822	AAATATGA	0.903858	1
	823	AAATATGC	0.904621	1
	824	AAATATGG	0.916508	1
	825	AAATATGT	0.90578	1
	826	AAATATTA	0.92575	1
	827	AAATATTC	0.907988	1
	828	AAATATTG	0.898811	1
	829	AAATATTT	0.896501	1
	830	AAATCAAA	0.921182	1
	831	AAATCAAC	0.932824	0
	832	AAATCAAG	0.94033	1
	833	AAATCAAT	0.907234	1
	834	AAATCACA	0.917525	1
	835	AAATCACC	0.934335	0
	836	AAATCACG	1.04956	0
	837	AAATCACT	0.93383	1
	838	AAATCAGA	0.942272	1
	839	AAATCAGC	0.94616	0
	840	AAATCAGG	0.939565	1
	841	AAATCAGT	0.931396	1
	842	AAATCATA	0.882146	0
	843	AAATCATC	0.945269	0
	844	AAATCATG	0.929498	0
	845	AAATCATT	0.887229	1
	846	AAATCCAA	0.959639	1
	847	AAATCCAC	0.936487	1
	848	AAATCCAG	0.928532	1
	849	AAATCCAT	0.886492	1
	850	AAATCCCA	0.961018	1
	851	AAATCCCC	0.94169	0
	852	AAATCCCG	1.08021	0
	853	AAATCCCT	0.954538	1
	854	AAATCCGA	1.02783	0
	855	AAATCCGC	1.02378	1
	856	AAATCCGG	1.08269	0
	857	AAATCCGT	1.03316	0
	858	AAATCCTA	0.950612	0
	859	AAATCCTC	0.949938	0
	860	AAATCCTG	0.959408	1
	861	AAATCCTT	0.941033	1
	862	AAATCGAA	1.0384	0
	863	AAATCGAC	1.04012	0
	864	AAATCGAG	1.01951	0
	865	AAATCGAT	1.01985	0
	866	AAATCGCA	1.06879	0
	867	AAATCGCC	1.09659	0
	868	AAATCGCG	1.13522	0
	869	AAATCGCT	1.06476	0
	870	AAATCGGA	1.02476	0
	871	AAATCGGC	1.05543	0
	872	AAATCGGG	1.01016	0
	873	AAATCGGT	1.08381	0
	874	AAATCGTA	1.04462	0
	875	AAATCGTC	1.0503	0
	876	AAATCGTG	1.04068	0
	877	AAATCGTT	1.01993	0
	878	AAATCTAA	0.92732	1
	879	AAATCTAC	0.931295	0
	880	AAATCTAG	0.934959	1
	881	AAATCTAT	0.894309	0
	882	AAATCTCA	0.926649	1
	883	AAATCTCC	0.954192	1
	884	AAATCTCG	1.09457	0
	885	AAATCTCT	0.929531	1
	886	AAATCTGA	0.963709	1
	887	AAATCTGC	0.951359	1
	888	AAATCTGG	0.967568	1
	889	AAATCTGT	0.955805	1
	890	AAATCTTA	0.958483	1
	891	AAATCTTC	0.928646	0
	892	AAATCTTG	0.950444	1
	893	AAATGAAA	0.919694	1
	894	AAATGAAC	0.946397	1
	895	AAATGAAG	0.933499	1
	896	AAATGAAT	0.916471	1
	897	AAATGACA	0.924574	1
	898	AAATGACC	0.941689	1
	899	AAATGACG	1.1403	0
	900	AAATGACT	0.950577	1
	901	AAATGAGA	0.91215	1
	902	AAATGAGC	0.914218	0
	903	AAATGAGG	0.938778	1
	904	AAATGAGT	0.92697	1
	905	AAATGATA	0.890608	1
	906	AAATGATC	0.933626	0
	907	AAATGATG	0.895687	1
	908	AAATGATT	0.90395	1
	909	AAATGCAA	0.94009	1
	910	AAATGCAC	0.907534	0
	911	AAATGCAG	0.930983	1
	912	AAATGCAT	0.92039	1
	913	AAATGCCA	0.935122	1
	914	AAATGCCC	0.94997	1
	915	AAATGCCG	1.08754	0
	916	AAATGCCT	0.955485	1
	917	AAATGCGA	1.09347	0
	918	AAATGCGC	1.02316	0
	919	AAATGCGG	1.02144	0
	920	AAATGCGT	1.07539	0
	921	AAATGCTA	0.915767	1
	922	AAATGCTC	0.945835	0
	923	AAATGCTG	0.929121	1
	924	AAATGCTT	0.924499	1
	925	AAATGGAA	0.936622	1
	926	AAATGGAC	0.928375	0
	927	AAATGGAG	0.956491	1
	928	AAATGGAT	0.898354	1
	929	AAATGGCA	0.938199	1
	930	AAATGGCC	0.98431	0
	931	AAATGGCG	1.18622	1
	932	AAATGGCT	0.938007	1
	933	AAATGGGA	0.936439	1
	934	AAATGGGC	0.969943	0
	935	AAATGGGG	0.963144	1
	936	AAATGGGT	0.956307	1
	937	AAATGGTA	0.911826	0
	938	AAATGGTC	0.929038	0
	939	AAATGGTG	0.938003	1
	940	AAATGGTT	0.943956	1
	941	AAATGTAA	0.930367	1
	942	AAATGTAC	0.911994	0
	943	AAATGTAG	0.991586	1
	944	AAATGTAT	0.89735	1
	945	AAATGTCA	0.913269	1
	946	AAATGTCC	0.935656	1
	947	AAATGTCG	1.06019	0
	948	AAATGTCT	0.906118	1
	949	AAATGTGA	0.931251	1
	950	AAATGTGC	0.94184	1
	951	AAATGTGG	0.914145	1
	952	AAATGTGT	0.921331	1
	953	AAATGTTA	0.916616	1
	954	AAATGTTC	0.920669	1
	955	AAATGTTG	0.933166	1
	956	AAATTAAA	0.936381	1
	957	AAATTAAC	0.915853	1
	958	AAATTAAG	0.943374	1
	959	AAATTAAT	0.918333	1
	960	AAATTACA	0.925575	1
	961	AAATTACC	0.940948	0
	962	AAATTACG	1.12444	0
	963	AAATTACT	0.947391	1
	964	AAATTAGA	0.940356	1
	965	AAATTAGC	0.930282	0
	966	AAATTAGG	0.971163	0
	967	AAATTAGT	0.925757	0
	968	AAATTATA	0.925474	1
	969	AAATTATC	0.930073	0
	970	AAATTATG	0.925113	1
	971	AAATTATT	0.904461	1
	972	AAATTCAA	0.943975	1
	973	AAATTCAC	0.93115	0
	974	AAATTCAG	0.937746	1
	975	AAATTCAT	0.898363	1
	976	AAATTCCA	0.943756	1
	977	AAATTCCC	0.950689	1
	978	AAATTCCG	1.0767	0
	979	AAATTCCT	0.925939	1
	980	AAATTCGA	1.07796	0
	981	AAATTCGC	1.03078	0
	982	AAATTCGG	1.05703	0
	983	AAATTCGT	1.036	0
	984	AAATTCTA	0.936459	1
	985	AAATTCTC	0.949732	1
	986	AAATTCTG	0.933928	1
	987	AAATTCTT	0.926584	1
	988	AAATTGAA	0.947854	1
	989	AAATTGAC	0.939856	0
	990	AAATTGAG	0.962545	0
	991	AAATTGAT	0.935929	0
	992	AAATTGCA	0.945151	0
	993	AAATTGCC	0.943954	0
	994	AAATTGCG	1.07926	0
	995	AAATTGCT	0.933548	1
	996	AAATTGGA	0.953041	1
	997	AAATTGGC	0.96694	0
	998	AAATTGGG	0.967047	0
	999	AAATTGGT	0.920637	0
	1000	AAATTGTA	0.920547	0
	1001	AAATTGTC	0.931001	0
	1002	AAATTGTG	0.918877	0
	1003	AAATTGTT	0.961222	1
	1004	AAATTTAA	0.928458	1
	1005	AAATTTAC	0.926167	0
	1006	AAATTTAG	0.912848	1
	1007	AAATTTAT	0.899896	1
	1008	AAATTTCA	0.937949	1
	1009	AAATTTCC	0.940743	1
	1010	AAATTTCG	1.01632	0
	1011	AAATTTCT	0.914942	1
	1012	AAATTTGA	0.948475	1
	1013	AAATTTGC	0.955437	0
	1014	AAATTTGG	0.939906	1
	1015	AAATTTGT	0.938686	1
	1016	AAATTTTA	0.925915	1
	1017	AAATTTTC	0.92052	1
	1018	AAATTTTG	0.946203	1
	1019	AACAAAAA	0.962657	1
	1020	AACAAAAC	0.971237	1
	1021	AACAAAAG	0.936569	1
	1022	AACAAAAT	0.925167	1
	1023	AACAAACA	0.960613	1
	1024	AACAAACC	0.970783	1
	1025	AACAAACG	1.06205	0
	1026	AACAAACT	0.949836	1
	1027	AACAAAGA	0.924218	1
	1028	AACAAAGC	0.951058	1
	1029	AACAAAGG	0.923917	1
	1030	AACAAAGT	0.935255	1
	1031	AACAAATA	0.924899	1
	1032	AACAAATC	0.969154	0
	1033	AACAAATG	0.908736	1
	1034	AACAAATT	0.942047	1
	1035	AACAACAA	0.937427	1
	1036	AACAACAC	0.958087	1
	1037	AACAACAG	0.921718	1
	1038	AACAACAT	0.895916	0
	1039	AACAACCA	0.963146	1
	1040	AACAACCC	0.974861	1
	1041	AACAACCG	1.07262	0
	1042	AACAACCT	0.987964	0
	1043	AACAACGA	1.05249	0
	1044	AACAACGC	1.04399	0
	1045	AACAACGG	1.01888	0
	1046	AACAACGT	1.06244	0
	1047	AACAACTA	0.944219	0
	1048	AACAACTC	0.950076	0
	1049	AACAACTG	0.922953	0
	1050	AACAACTT	0.944011	1
	1051	AACAAGAA	0.936553	1
	1052	AACAAGAC	0.932845	1
	1053	AACAAGAG	0.941471	1
	1054	AACAAGAT	0.927788	0
	1055	AACAAGCA	0.950925	1
	1056	AACAAGCC	0.960371	1
	1057	AACAAGCG	1.10781	0
	1058	AACAAGCT	0.958584	1
	1059	AACAAGGA	0.941021	1
	1060	AACAAGGC	0.935744	1
	1061	AACAAGGG	0.942227	0
	1062	AACAAGGT	0.940226	1
	1063	AACAAGTA	0.937368	1
	1064	AACAAGTC	0.96518	0
	1065	AACAAGTG	0.946864	0
	1066	AACAAGTT	0.952961	1
	1067	AACAATAA	0.92638	1
	1068	AACAATAC	0.93443	0
	1069	AACAATAG	0.929095	0
	1070	AACAATAT	0.914025	0
	1071	AACAATCA	0.911777	1
	1072	AACAATCC	0.956275	0
	1073	AACAATCG	1.06391	0
	1074	AACAATCT	0.941427	0
	1075	AACAATGA	0.918087	1
	1076	AACAATGC	0.928509	0
	1077	AACAATGG	0.906075	0
	1078	AACAATGT	0.925297	1
	1079	AACAATTA	0.935757	1
	1080	AACAATTC	0.928596	0
	1081	AACAATTG	0.905516	0
	1082	AACACAAA	0.923706	1
	1083	AACACAAC	0.952992	1
	1084	AACACAAG	0.932232	1
	1085	AACACAAT	0.937479	0
	1086	AACACACA	0.915374	1
	1087	AACACACC	0.956438	1
	1088	AACACACG	1.02265	0
	1089	AACACACT	0.908148	1
	1090	AACACAGA	0.915882	1
	1091	AACACAGC	0.944177	1
	1092	AACACAGG	0.921412	1
	1093	AACACAGT	0.925781	1
	1094	AACACATA	0.904079	1
	1095	AACACATC	0.925564	0
	1096	AACACATG	0.879421	1
	1097	AACACATT	0.932693	1
	1098	AACACCAA	0.948907	1
	1099	AACACCAC	0.9688	0
	1100	AACACCAG	0.975797	1
	1101	AACACCAT	0.89339	0
	1102	AACACCCA	0.96169	1
	1103	AACACCCC	0.96801	0
	1104	AACACCCG	1.0367	0
	1105	AACACCCT	0.927483	1
	1106	AACACCGA	1.08554	0
	1107	AACACCGC	1.06632	0
	1108	AACACCGG	1.09477	0
	1109	AACACCGT	1.03838	0
	1110	AACACCTA	0.948673	0
	1111	AACACCTC	0.965653	0
	1112	AACACCTG	0.934462	1
	1113	AACACCTT	0.951605	0
	1114	AACACGAA	1.0042	0
	1115	AACACGAC	1.00492	0
	1116	AACACGAG	1.01722	0
	1117	AACACGAT	0.946301	0
	1118	AACACGCA	1.04365	0
	1119	AACACGCC	1.07459	0
	1120	AACACGCG	1.11634	0
	1121	AACACGCT	1.02288	0
	1122	AACACGGA	1.01766	0
	1123	AACACGGC	1.05022	0
	1124	AACACGGG	1.02003	0
	1125	AACACGGT	1.09057	0
	1126	AACACGTA	1.03371	0
	1127	AACACGTC	1.10108	0
	1128	AACACGTG	1.05225	0
	1129	AACACGTT	1.0492	0
	1130	AACACTAA	0.961324	1
	1131	AACACTAC	0.970769	0
	1132	AACACTAG	0.942802	0
	1133	AACACTAT	0.915306	0
	1134	AACACTCA	0.955585	1
	1135	AACACTCC	0.956038	0
	1136	AACACTCG	1.10389	0
	1137	AACACTCT	0.939383	0
	1138	AACACTGA	0.913123	1
	1139	AACACTGC	0.949581	1
	1140	AACACTGG	0.942656	1
	1141	AACACTGT	0.903207	1
	1142	AACACTTA	0.972309	1
	1143	AACACTTC	0.963915	1
	1144	AACACTTG	0.945685	1
	1145	AACAGAAA	0.9236	1
	1146	AACAGAAC	0.95194	1
	1147	AACAGAAG	0.921314	1
	1148	AACAGAAT	0.905872	1
	1149	AACAGACA	0.897103	1
	1150	AACAGACC	0.963213	0
	1151	AACAGACG	1.04096	0
	1152	AACAGACT	0.945581	0
	1153	AACAGAGA	0.923989	1
	1154	AACAGAGC	0.949334	1
	1155	AACAGAGG	0.941808	1
	1156	AACAGAGT	0.925856	0
	1157	AACAGATA	0.901829	0
	1158	AACAGATC	0.936924	0
	1159	AACAGATG	0.915036	1
	1160	AACAGATT	0.931519	0
	1161	AACAGCAA	0.937931	1
	1162	AACAGCAC	0.959465	0
	1163	AACAGCAG	0.923983	1
	1164	AACAGCAT	0.904593	1
	1165	AACAGCCA	0.951201	1
	1166	AACAGCCC	0.976946	0
	1167	AACAGCCG	1.08139	0
	1168	AACAGCCT	0.949775	1
	1169	AACAGCGA	1.05109	0
	1170	AACAGCGC	1.06936	0
	1171	AACAGCGG	1.07943	0
	1172	AACAGCGT	0.992315	0
	1173	AACAGCTA	0.963726	1
	1174	AACAGCTC	0.949819	1
	1175	AACAGCTG	0.920606	1
	1176	AACAGCTT	0.927082	1
	1177	AACAGGAA	0.945443	1
	1178	AACAGGAC	0.96369	0
	1179	AACAGGAG	0.937124	1
	1180	AACAGGAT	0.932602	0
	1181	AACAGGCA	0.913492	1
	1182	AACAGGCC	0.982006	0
	1183	AACAGGCG	1.08146	0
	1184	AACAGGCT	0.967831	1
	1185	AACAGGGA	0.949889	1
	1186	AACAGGGC	0.954776	1
	1187	AACAGGGG	0.921403	1
	1188	AACAGGGT	0.950575	1
	1189	AACAGGTA	0.931533	0
	1190	AACAGGTC	0.949925	0
	1191	AACAGGTG	0.922136	0
	1192	AACAGGTT	0.931007	0
	1193	AACAGTAA	0.957082	1
	1194	AACAGTAC	0.948692	0
	1195	AACAGTAG	0.92895	0
	1196	AACAGTAT	0.907889	0
	1197	AACAGTCA	0.929971	1
	1198	AACAGTCC	0.972125	0
	1199	AACAGTCG	1.04954	0
	1200	AACAGTCT	0.931556	1
	1201	AACAGTGA	0.936962	1
	1202	AACAGTGC	0.924622	0
	1203	AACAGTGG	0.907723	0
	1204	AACAGTGT	0.921348	0
	1205	AACAGTTA	0.951879	0
	1206	AACAGTTC	0.955139	1
	1207	AACAGTTG	0.953432	0
	1208	AACATAAA	0.928458	1
	1209	AACATAAC	0.933509	0
	1210	AACATAAG	0.923467	0
	1211	AACATAAT	0.92297	0
	1212	AACATACA	0.903775	1
	1213	AACATACC	0.855359	0
	1214	AACATACG	1.00449	0
	1215	AACATACT	0.909136	0
	1216	AACATAGA	0.895007	0
	1217	AACATAGC	0.921681	0
	1218	AACATAGG	0.913809	0
	1219	AACATAGT	0.872795	0
	1220	AACATATA	0.907221	1
	1221	AACATATC	0.914457	0
	1222	AACATATG	0.860598	0
	1223	AACATATT	0.8891	0
	1224	AACATCAA	0.903892	1
	1225	AACATCAC	0.920408	0
	1226	AACATCAG	0.890193	0
	1227	AACATCAT	0.875958	0
	1228	AACATCCA	0.916368	0
	1229	AACATCCC	0.966645	0
	1230	AACATCCG	1.10054	0
	1231	AACATCCT	0.919529	0
	1232	AACATCGA	1.01629	0
	1233	AACATCGC	1.09727	0
	1234	AACATCGG	0.984191	0
	1235	AACATCGT	0.986692	0
	1236	AACATCTA	0.924203	0
	1237	AACATCTC	0.914296	0
	1238	AACATCTG	0.909038	1
	1239	AACATCTT	0.910745	0
	1240	AACATGAA	0.904722	1
	1241	AACATGAC	0.895426	0
	1242	AACATGAG	0.894283	0
	1243	AACATGAT	0.88518	0
	1244	AACATGCA	0.889795	0
	1245	AACATGCC	0.915569	0
	1246	AACATGCG	1.04248	0
	1247	AACATGCT	0.896251	0
	1248	AACATGGA	0.90539	0
	1249	AACATGGC	0.994697	1
	1250	AACATGGG	0.892179	0
	1251	AACATGGT	0.908419	0
	1252	AACATGTA	0.926419	0
	1253	AACATGTC	0.92839	0
	1254	AACATGTG	0.880035	0
	1255	AACATGTT	0.904552	1
	1256	AACATTAA	0.914327	1
	1257	AACATTAC	0.946159	0
	1258	AACATTAG	0.905886	0
	1259	AACATTAT	0.883372	1
	1260	AACATTCA	0.907662	1
	1261	AACATTCC	0.920763	0
	1262	AACATTCG	0.968202	0
	1263	AACATTCT	0.90874	1
	1264	AACATTGA	0.882495	0
	1265	AACATTGC	0.938222	0
	1266	AACATTGG	0.92701	0
	1267	AACATTGT	0.919658	0
	1268	AACATTTA	0.909142	1
	1269	AACATTTC	0.920117	1
	1270	AACATTTG	0.924453	1
	1271	AACCAAAA	0.969626	1
	1272	AACCAAAC	0.963002	1
	1273	AACCAAAG	0.935507	1
	1274	AACCAAAT	0.940669	1
	1275	AACCAACA	0.933892	1
	1276	AACCAACC	0.98242	1
	1277	AACCAACG	0.99008	0
	1278	AACCAACT	0.952857	0
	1279	AACCAAGA	0.954855	1
	1280	AACCAAGC	0.986729	0
	1281	AACCAAGG	0.956966	1
	1282	AACCAAGT	0.938488	0
	1283	AACCAATA	0.955491	0
	1284	AACCAATC	1.05783	1
	1285	AACCAATG	0.972962	1
	1286	AACCAATT	0.978018	0
	1287	AACCACAA	0.950865	1
	1288	AACCACAC	0.953323	0
	1289	AACCACAG	0.946761	1
	1290	AACCACAT	0.938978	1
	1291	AACCACCA	0.94981	1
	1292	AACCACCC	0.958857	0
	1293	AACCACCG	1.05225	0
	1294	AACCACCT	0.962685	0
	1295	AACCACGA	1.06255	0
	1296	AACCACGC	1.08681	0
	1297	AACCACGG	1.02968	0
	1298	AACCACGT	1.03866	0
	1299	AACCACTA	0.994058	0
	1300	AACCACTC	0.957368	0
	1301	AACCACTG	0.957831	1
	1302	AACCACTT	0.958747	1
	1303	AACCAGAA	0.954017	1
	1304	AACCAGAC	0.953617	0
	1305	AACCAGAG	0.958426	1
	1306	AACCAGAT	0.939348	0
	1307	AACCAGCA	0.936628	1
	1308	AACCAGCC	0.984938	1
	1309	AACCAGCG	1.07233	0
	1310	AACCAGCT	0.943098	1
	1311	AACCAGGA	0.960742	1
	1312	AACCAGGC	0.984714	1
	1313	AACCAGGG	0.950769	1
	1314	AACCAGGT	0.942837	0
	1315	AACCAGTA	0.90457	0
	1316	AACCAGTC	0.990728	0
	1317	AACCAGTG	0.958141	0
	1318	AACCAGTT	0.949388	0
	1319	AACCATAA	0.908743	0
	1320	AACCATAC	0.920633	0
	1321	AACCATAG	0.934811	0
	1322	AACCATAT	0.896275	0
	1323	AACCATCA	0.929733	0
	1324	AACCATCC	0.945895	0
	1325	AACCATCG	1.04686	0
	1326	AACCATCT	0.95565	1
	1327	AACCATGA	0.884287	0
	1328	AACCATGC	0.919225	0
	1329	AACCATGG	0.946984	0
	1330	AACCATGT	0.924311	0
	1331	AACCATTA	0.928213	0
	1332	AACCATTC	0.943139	0
	1333	AACCATTG	0.928716	0
	1334	AACCCAAA	0.970895	1
	1335	AACCCAAC	0.975676	0
	1336	AACCCAAG	0.969901	1
	1337	AACCCAAT	0.96349	0
	1338	AACCCACA	0.948661	1
	1339	AACCCACC	0.975047	1
	1340	AACCCACG	1.06175	0
	1341	AACCCACT	0.978632	0
	1342	AACCCAGA	0.972148	1
	1343	AACCCAGC	0.996319	1
	1344	AACCCAGG	0.95946	1
	1345	AACCCAGT	0.972205	1
	1346	AACCCATA	0.913566	0
	1347	AACCCATC	0.938258	0
	1348	AACCCATG	0.908533	0
	1349	AACCCATT	0.924714	0
	1350	AACCCCAA	0.9918	1
	1351	AACCCCAC	0.987819	1
	1352	AACCCCAG	0.96341	1
	1353	AACCCCAT	0.922669	0
	1354	AACCCCCA	0.94215	1
	1355	AACCCCCC	0.999751	0
	1356	AACCCCCG	1.05467	0
	1357	AACCCCCT	0.951152	0
	1358	AACCCCGA	1.04902	0
	1359	AACCCCGC	1.09178	1
	1360	AACCCCGG	1.10113	1
	1361	AACCCCGT	1.02806	0
	1362	AACCCCTA	0.982317	0
	1363	AACCCCTC	0.982429	1
	1364	AACCCCTG	0.968396	1
	1365	AACCCCTT	0.961797	1
	1366	AACCCGAA	1.06118	0
	1367	AACCCGAC	1.06874	0
	1368	AACCCGAG	1.05739	0
	1369	AACCCGAT	1.11588	0
	1370	AACCCGCA	1.08159	0
	1371	AACCCGCC	1.11159	1
	1372	AACCCGCG	1.12343	0
	1373	AACCCGCT	1.10202	0
	1374	AACCCGGA	1.13013	1
	1375	AACCCGGC	1.06901	1
	1376	AACCCGGG	1.07785	1
	1377	AACCCGGT	1.06653	0
	1378	AACCCGTA	1.1298	0
	1379	AACCCGTC	1.0718	0
	1380	AACCCGTG	0.988207	0
	1381	AACCCGTT	1.05486	0
	1382	AACCCTAA	0.969097	1
	1383	AACCCTAC	0.961835	0
	1384	AACCCTAG	0.979277	0
	1385	AACCCTAT	0.94096	0
	1386	AACCCTCA	0.953941	0
	1387	AACCCTCC	0.973771	1
	1388	AACCCTCG	1.10212	0
	1389	AACCCTCT	0.985825	0
	1390	AACCCTGA	0.952563	1
	1391	AACCCTGC	0.9666	1
	1392	AACCCTGG	0.954311	1
	1393	AACCCTGT	0.983168	1
	1394	AACCCTTA	0.968484	0
	1395	AACCCTTC	0.97524	1
	1396	AACCCTTG	0.965872	0
	1397	AACCGAAA	1.07419	0
	1398	AACCGAAC	1.1242	0
	1399	AACCGAAG	1.07168	0
	1400	AACCGAAT	1.07785	0
	1401	AACCGACA	0.975941	0
	1402	AACCGACC	1.11321	0
	1403	AACCGACG	1.17692	0
	1404	AACCGACT	1.00407	0
	1405	AACCGAGA	1.10708	0
	1406	AACCGAGC	1.09621	0
	1407	AACCGAGG	1.07839	0
	1408	AACCGAGT	1.12417	0
	1409	AACCGATA	1.02259	0
	1410	AACCGATC	1.03732	0
	1411	AACCGATG	1.14047	0
	1412	AACCGATT	1.10869	0
	1413	AACCGCAA	1.06763	0
	1414	AACCGCAC	1.06033	0
	1415	AACCGCAG	1.04381	0
	1416	AACCGCAT	1.07003	0
	1417	AACCGCCA	1.09242	0
	1418	AACCGCCC	1.10952	0
	1419	AACCGCCG	1.13833	0
	1420	AACCGCCT	1.10879	0
	1421	AACCGCGA	1.14112	0
	1422	AACCGCGC	1.09271	0
	1423	AACCGCGG	1.10301	0
	1424	AACCGCGT	1.11586	0
	1425	AACCGCTA	1.01453	0
	1426	AACCGCTC	1.06786	0
	1427	AACCGCTG	1.04715	0
	1428	AACCGCTT	1.12004	0
	1429	AACCGGAA	1.222	1
	1430	AACCGGAC	1.10719	0
	1431	AACCGGAG	1.09309	0
	1432	AACCGGAT	1.06164	0
	1433	AACCGGCA	1.03218	0
	1434	AACCGGCC	1.10678	0
	1435	AACCGGCG	1.10236	0
	1436	AACCGGCT	1.07925	0
	1437	AACCGGGA	1.09215	0
	1438	AACCGGGC	1.08388	0
	1439	AACCGGGG	1.02784	0
	1440	AACCGGGT	1.07579	0
	1441	AACCGGTA	1.04659	0
	1442	AACCGGTC	1.09371	0
	1443	AACCGGTG	1.05346	0
	1444	AACCGGTT	1.0429	0
	1445	AACCGTAA	1.03152	0
	1446	AACCGTAC	1.06366	0
	1447	AACCGTAG	1.04516	0
	1448	AACCGTAT	1.05017	0
	1449	AACCGTCA	1.08047	0
	1450	AACCGTCC	1.10016	0
	1451	AACCGTCG	1.18164	0
	1452	AACCGTCT	1.00942	0
	1453	AACCGTGA	1.05405	0
	1454	AACCGTGC	1.08079	0
	1455	AACCGTGG	1.04643	0
	1456	AACCGTGT	1.03006	0
	1457	AACCGTTA	1.0324	0
	1458	AACCGTTC	1.03796	0
	1459	AACCGTTG	1.03504	0
	1460	AACCTAAA	0.965728	1
	1461	AACCTAAC	0.972123	0
	1462	AACCTAAG	0.963661	0
	1463	AACCTAAT	0.950497	0
	1464	AACCTACA	0.954295	0
	1465	AACCTACC	1.0152	0
	1466	AACCTACG	1.07424	0
	1467	AACCTACT	0.944044	0
	1468	AACCTAGA	0.963178	0
	1469	AACCTAGC	1.02606	0
	1470	AACCTAGG	1.01812	1
	1471	AACCTAGT	0.99863	0
	1472	AACCTATA	0.944155	0
	1473	AACCTATC	0.96951	0
	1474	AACCTATG	0.906974	0
	1475	AACCTATT	0.960567	0
	1476	AACCTCAA	0.966645	0
	1477	AACCTCAC	0.973696	0
	1478	AACCTCAG	0.944264	1
	1479	AACCTCAT	0.920784	0
	1480	AACCTCCA	0.946317	0
	1481	AACCTCCC	1.0235	1
	1482	AACCTCCG	1.10733	0
	1483	AACCTCCT	0.977604	1
	1484	AACCTCGA	1.00879	0
	1485	AACCTCGC	1.11015	0
	1486	AACCTCGG	1.1034	0
	1487	AACCTCGT	1.11663	0
	1488	AACCTCTA	0.948807	0
	1489	AACCTCTC	0.959987	1
	1490	AACCTCTG	0.958725	1
	1491	AACCTCTT	0.975688	1
	1492	AACCTGAA	0.949114	1
	1493	AACCTGAC	0.958955	0
	1494	AACCTGAG	0.961945	1
	1495	AACCTGAT	0.948466	0
	1496	AACCTGCA	0.942506	0
	1497	AACCTGCC	0.986293	1
	1498	AACCTGCG	1.06705	0
	1499	AACCTGCT	0.983756	1
	1500	AACCTGGA	0.948093	1
	1501	AACCTGGC	0.982437	1
	1502	AACCTGGG	0.971604	1
	1503	AACCTGGT	0.967262	0
	1504	AACCTGTA	0.971639	0
	1505	AACCTGTC	0.966784	0
	1506	AACCTGTG	0.928407	1
	1507	AACCTTAA	0.978306	1
	1508	AACCTTAC	0.971613	0
	1509	AACCTTAG	0.961817	0
	1510	AACCTTAT	0.954548	0
	1511	AACCTTCA	0.959805	1
	1512	AACCTTCC	0.962541	1
	1513	AACCTTCG	1.06657	0
	1514	AACCTTCT	0.940156	1
	1515	AACCTTGA	0.995229	0
	1516	AACCTTGC	0.987412	0
	1517	AACCTTGG	0.940982	1
	1518	AACCTTGT	0.95629	0
	1519	AACCTTTA	0.965645	0
	1520	AACCTTTC	1.00162	1
	1521	AACCTTTG	0.974715	0
	1522	AACGAAAA	1.04376	0
	1523	AACGAAAC	1.13217	0
	1524	AACGAAAG	1.11056	0
	1525	AACGAAAT	1.04116	0
	1526	AACGAACA	1.02399	0
	1527	AACGAACC	1.08897	0
	1528	AACGAACG	1.12351	0
	1529	AACGAACT	1.04333	0
	1530	AACGAAGA	1.03389	0
	1531	AACGAAGC	1.07525	0
	1532	AACGAAGG	1.08393	0
	1533	AACGAAGT	1.03602	0
	1534	AACGAATA	0.967708	0
	1535	AACGAATC	1.05571	0
	1536	AACGAATG	1.05255	0
	1537	AACGAATT	1.01715	0
	1538	AACGACAA	1.08086	0
	1539	AACGACAC	1.04716	0
	1540	AACGACAG	1.04648	0
	1541	AACGACAT	1.0311	0
	1542	AACGACCA	1.08834	0
	1543	AACGACCC	1.04378	0
	1544	AACGACCG	1.10978	0
	1545	AACGACCT	1.1011	0
	1546	AACGACGA	0.991164	0
	1547	AACGACGC	1.16399	0
	1548	AACGACGG	1.12943	0
	1549	AACGACGT	1.13214	0
	1550	AACGACTA	1.06122	0
	1551	AACGACTC	1.05779	0
	1552	AACGACTG	1.03735	0
	1553	AACGACTT	1.04142	0
	1554	AACGAGAA	1.055	0
	1555	AACGAGAC	1.0929	0
	1556	AACGAGAG	1.03362	0
	1557	AACGAGAT	1.012	0
	1558	AACGAGCA	1.05141	0
	1559	AACGAGCC	1.11466	0
	1560	AACGAGCG	1.17532	0
	1561	AACGAGCT	1.05631	0
	1562	AACGAGGA	1.0836	0
	1563	AACGAGGC	1.09625	0
	1564	AACGAGGG	1.08282	0
	1565	AACGAGGT	1.0853	0
	1566	AACGAGTA	1.11279	0
	1567	AACGAGTC	1.02715	0
	1568	AACGAGTG	1.03701	0
	1569	AACGAGTT	1.05824	0
	1570	AACGATAA	1.00699	0
	1571	AACGATAC	1.05728	0
	1572	AACGATAG	0.976902	0
	1573	AACGATAT	1.06369	0
	1574	AACGATCA	1.01577	0
	1575	AACGATCC	1.03531	0
	1576	AACGATCG	1.12119	0
	1577	AACGATCT	1.01277	0
	1578	AACGATGA	1.02172	0
	1579	AACGATGC	0.97726	0
	1580	AACGATGG	1.00966	0
	1581	AACGATGT	1.00561	0
	1582	AACGATTA	1.05811	0
	1583	AACGATTC	1.0923	0
	1584	AACGATTG	1.10584	0
	1585	AACGCAAA	1.08392	0
	1586	AACGCAAC	1.04323	0
	1587	AACGCAAG	1.1134	0
	1588	AACGCAAT	1.12993	0
	1589	AACGCACA	0.989057	0
	1590	AACGCACC	1.0746	0
	1591	AACGCACG	1.13654	0
	1592	AACGCACT	1.07251	0
	1593	AACGCAGA	1.01896	0
	1594	AACGCAGC	1.05059	0
	1595	AACGCAGG	1.08633	0
	1596	AACGCAGT	1.09898	0
	1597	AACGCATA	1.03328	0
	1598	AACGCATC	1.00976	0
	1599	AACGCATG	1.00049	0
	1600	AACGCATT	1.08254	0
	1601	AACGCCAA	1.10895	0
	1602	AACGCCAC	1.04929	0
	1603	AACGCCAG	1.04568	0
	1604	AACGCCAT	0.99447	0
	1605	AACGCCCA	1.06573	0
	1606	AACGCCCC	1.05838	0
	1607	AACGCCCG	1.12215	0
	1608	AACGCCCT	1.068	0
	1609	AACGCCGA	1.15848	0
	1610	AACGCCGC	1.13887	0
	1611	AACGCCGG	1.14271	0
	1612	AACGCCGT	1.14813	0
	1613	AACGCCTA	1.14564	0
	1614	AACGCCTC	1.10146	0
	1615	AACGCCTG	1.10362	0
	1616	AACGCCTT	1.10215	0
	1617	AACGCGAA	1.23369	0
	1618	AACGCGAC	1.13597	0
	1619	AACGCGAG	1.15319	0
	1620	AACGCGAT	1.10787	0
	1621	AACGCGCA	1.11843	0
	1622	AACGCGCC	1.1272	0
	1623	AACGCGCG	1.09797	0
	1624	AACGCGCT	1.14322	0
	1625	AACGCGGA	1.15317	0
	1626	AACGCGGC	1.14018	0
	1627	AACGCGGG	1.0937	0
	1628	AACGCGGT	1.17479	0
	1629	AACGCGTA	1.14725	0
	1630	AACGCGTC	1.17122	0
	1631	AACGCGTG	1.09958	0
	1632	AACGCGTT	1.11583	0
	1633	AACGCTAA	1.11965	0
	1634	AACGCTAC	1.10953	0
	1635	AACGCTAG	1.0876	0
	1636	AACGCTAT	1.07336	0
	1637	AACGCTCA	1.08371	0
	1638	AACGCTCC	1.10058	0
	1639	AACGCTCG	1.18156	0
	1640	AACGCTCT	1.03899	0
	1641	AACGCTGA	1.08401	0
	1642	AACGCTGC	1.0834	0
	1643	AACGCTGG	1.07319	0
	1644	AACGCTGT	1.05552	0
	1645	AACGCTTA	1.08707	0
	1646	AACGCTTC	1.09472	0
	1647	AACGCTTG	1.03973	0
	1648	AACGGAAA	1.09322	0
	1649	AACGGAAC	1.09519	0
	1650	AACGGAAG	1.13809	1
	1651	AACGGAAT	1.05188	0
	1652	AACGGACA	1.0326	0
	1653	AACGGACC	1.08157	0
	1654	AACGGACG	1.18439	0
	1655	AACGGACT	1.03316	0
	1656	AACGGAGA	1.0657	0
	1657	AACGGAGC	1.0405	0
	1658	AACGGAGG	1.06566	0
	1659	AACGGAGT	1.06475	0
	1660	AACGGATA	1.00818	0
	1661	AACGGATC	1.0207	0
	1662	AACGGATG	1.07889	0
	1663	AACGGATT	1.07343	0
	1664	AACGGCAA	1.0283	0
	1665	AACGGCAC	1.05347	0
	1666	AACGGCAG	1.04302	0
	1667	AACGGCAT	1.02552	0
	1668	AACGGCCA	1.05565	0
	1669	AACGGCCC	1.08107	0
	1670	AACGGCCG	1.10902	0
	1671	AACGGCCT	1.07828	0
	1672	AACGGCGA	1.15905	0
	1673	AACGGCGC	1.14404	0
	1674	AACGGCGG	1.0682	0
	1675	AACGGCGT	1.08526	0
	1676	AACGGCTA	1.03575	0
	1677	AACGGCTC	1.07131	0
	1678	AACGGCTG	1.08767	0
	1679	AACGGCTT	1.00997	0
	1680	AACGGGAA	1.03451	0
	1681	AACGGGAC	1.04546	0
	1682	AACGGGAG	1.02915	0
	1683	AACGGGAT	0.983546	0
	1684	AACGGGCA	1.02092	0
	1685	AACGGGCC	1.07989	0
	1686	AACGGGCG	1.13499	0
	1687	AACGGGCT	1.0248	0
	1688	AACGGGGA	1.02157	0
	1689	AACGGGGC	1.07604	0
	1690	AACGGGGG	1.05446	0
	1691	AACGGGGT	1.06215	0
	1692	AACGGGTA	0.99275	0
	1693	AACGGGTC	1.06914	0
	1694	AACGGGTG	1.03556	0
	1695	AACGGTAA	1.00193	0
	1696	AACGGTAC	1.1132	0
	1697	AACGGTAG	1.03141	0
	1698	AACGGTAT	1.0142	0
	1699	AACGGTCA	0.967316	0
	1700	AACGGTCC	1.09556	0
	1701	AACGGTCG	1.17057	0
	1702	AACGGTCT	1.04397	0
	1703	AACGGTGA	1.0685	0
	1704	AACGGTGC	1.02599	0
	1705	AACGGTGG	1.0418	0
	1706	AACGGTGT	0.980541	0
	1707	AACGGTTA	1.10015	0
	1708	AACGGTTC	1.05812	0
	1709	AACGGTTG	1.03572	0
	1710	AACGTAAA	1.0245	0
	1711	AACGTAAC	0.993378	0
	1712	AACGTAAG	1.01408	0
	1713	AACGTAAT	1.03454	0
	1714	AACGTACA	0.970213	0
	1715	AACGTACC	1.07005	0
	1716	AACGTACG	1.13106	0
	1717	AACGTACT	1.01039	0
	1718	AACGTAGA	1.10561	0
	1719	AACGTAGC	1.06449	0
	1720	AACGTAGG	1.03675	0
	1721	AACGTAGT	1.01912	0
	1722	AACGTATA	1.04058	0
	1723	AACGTATC	1.06344	0
	1724	AACGTATG	0.985005	0
	1725	AACGTATT	1.01461	0
	1726	AACGTCAA	1.1004	0
	1727	AACGTCAC	1.11767	0
	1728	AACGTCAG	1.02138	0
	1729	AACGTCAT	1.05224	0
	1730	AACGTCCA	1.08274	0
	1731	AACGTCCC	1.05667	0
	1732	AACGTCCG	1.15206	0
	1733	AACGTCCT	1.03764	0
	1734	AACGTCGA	1.0785	0
	1735	AACGTCGC	1.202	0
	1736	AACGTCGG	1.18239	0
	1737	AACGTCGT	1.18953	0
	1738	AACGTCTA	1.07517	0
	1739	AACGTCTC	0.989754	0
	1740	AACGTCTG	1.04387	0
	1741	AACGTCTT	1.01073	0
	1742	AACGTGAA	0.990549	0
	1743	AACGTGAC	1.04938	0
	1744	AACGTGAG	1.02533	0
	1745	AACGTGAT	1.03558	0
	1746	AACGTGCA	1.02235	0
	1747	AACGTGCC	1.04487	0
	1748	AACGTGCG	1.07719	0
	1749	AACGTGCT	1.06171	0
	1750	AACGTGGA	1.06037	0
	1751	AACGTGGC	1.03342	0
	1752	AACGTGGG	1.07155	0
	1753	AACGTGGT	1.03433	0
	1754	AACGTGTA	1.06955	0
	1755	AACGTGTC	0.986376	0
	1756	AACGTGTG	0.974859	0
	1757	AACGTTAA	1.05797	0
	1758	AACGTTAC	1.05464	0
	1759	AACGTTAG	1.06282	0
	1760	AACGTTAT	1.01116	0
	1761	AACGTTCA	1.01814	0
	1762	AACGTTCC	1.06408	0
	1763	AACGTTCG	1.08245	0
	1764	AACGTTCT	1.0459	0
	1765	AACGTTGA	1.04994	0
	1766	AACGTTGC	1.02516	0
	1767	AACGTTGG	1.05145	0
	1768	AACGTTGT	1.10114	0
	1769	AACGTTTA	1.07538	0
	1770	AACGTTTC	1.05017	0
	1771	AACGTTTG	1.04628	0
	1772	AACTAAAA	0.965784	1
	1773	AACTAAAC	0.961986	0
	1774	AACTAAAG	0.969832	1
	1775	AACTAAAT	0.927689	1
	1776	AACTAACA	0.9516	0
	1777	AACTAACC	0.926441	0
	1778	AACTAACG	1.06088	0
	1779	AACTAACT	0.951761	0
	1780	AACTAAGA	0.919302	0
	1781	AACTAAGC	0.998833	0
	1782	AACTAAGG	0.954758	0
	1783	AACTAAGT	0.941094	0
	1784	AACTAATA	0.943502	0
	1785	AACTAATC	0.958024	0
	1786	AACTAATG	0.941972	0
	1787	AACTAATT	0.930174	1
	1788	AACTACAA	1.04681	1
	1789	AACTACAC	0.982829	0
	1790	AACTACAG	1.00571	0
	1791	AACTACAT	1.00014	0
	1792	AACTACCA	0.983605	0
	1793	AACTACCC	0.994008	0
	1794	AACTACCG	1.16005	0
	1795	AACTACCT	0.969761	0
	1796	AACTACGA	1.09433	0
	1797	AACTACGC	1.13399	0
	1798	AACTACGG	1.12671	0
	1799	AACTACGT	1.17167	0
	1800	AACTACTA	0.968262	0
	1801	AACTACTC	0.985672	0
	1802	AACTACTG	0.940848	0
	1803	AACTACTT	0.968082	0
	1804	AACTAGAA	0.963967	0
	1805	AACTAGAC	0.949101	0
	1806	AACTAGAG	0.982165	1
	1807	AACTAGAT	0.960166	0
	1808	AACTAGCA	0.979912	0
	1809	AACTAGCC	0.970115	0
	1810	AACTAGCG	1.14763	0
	1811	AACTAGCT	0.953895	0
	1812	AACTAGGA	0.982675	0
	1813	AACTAGGC	0.959128	0
	1814	AACTAGGG	1.00174	0
	1815	AACTAGGT	0.997966	0
	1816	AACTAGTA	0.941125	0
	1817	AACTAGTC	0.946537	0
	1818	AACTAGTG	1.00668	0
	1819	AACTAGTT	1.00946	0
	1820	AACTATAA	0.914549	0
	1821	AACTATAC	0.931745	0
	1822	AACTATAG	0.949929	0
	1823	AACTATAT	0.924199	0
	1824	AACTATCA	0.93697	0
	1825	AACTATCC	0.956517	0
	1826	AACTATCG	1.17678	0
	1827	AACTATCT	0.933707	0
	1828	AACTATGA	0.906864	0
	1829	AACTATGC	0.969974	0
	1830	AACTATGG	0.989942	0
	1831	AACTATGT	0.91607	0
	1832	AACTATTA	0.915183	0
	1833	AACTATTC	0.955153	0
	1834	AACTATTG	0.956846	0
	1835	AACTCAAA	0.952874	1
	1836	AACTCAAC	0.978914	0
	1837	AACTCAAG	0.946648	1
	1838	AACTCAAT	0.932856	0
	1839	AACTCACA	0.939227	1
	1840	AACTCACC	0.972363	1
	1841	AACTCACG	1.03533	0
	1842	AACTCACT	0.975745	1
	1843	AACTCAGA	0.970212	1
	1844	AACTCAGC	0.96421	1
	1845	AACTCAGG	0.955454	1
	1846	AACTCAGT	0.944964	1
	1847	AACTCATA	0.921692	0
	1848	AACTCATC	0.910132	1
	1849	AACTCATG	0.919133	0
	1850	AACTCATT	0.939186	0
	1851	AACTCCAA	0.961558	1
	1852	AACTCCAC	0.975897	0
	1853	AACTCCAG	0.974527	1
	1854	AACTCCAT	0.947457	0
	1855	AACTCCCA	1.0019	1
	1856	AACTCCCC	0.983375	0
	1857	AACTCCCG	1.09881	0
	1858	AACTCCCT	0.961097	1
	1859	AACTCCGA	1.07446	0
	1860	AACTCCGC	1.1104	1
	1861	AACTCCGG	1.06705	0
	1862	AACTCCGT	1.01802	0
	1863	AACTCCTA	0.970701	0
	1864	AACTCCTC	0.973791	0
	1865	AACTCCTG	0.969392	1
	1866	AACTCCTT	0.96338	1
	1867	AACTCGAA	1.14572	0
	1868	AACTCGAC	1.06292	0
	1869	AACTCGAG	1.08594	0
	1870	AACTCGAT	0.996266	0
	1871	AACTCGCA	1.10129	0
	1872	AACTCGCC	1.11181	0
	1873	AACTCGCG	1.16951	0
	1874	AACTCGCT	1.08985	0
	1875	AACTCGGA	1.10109	0
	1876	AACTCGGC	1.0794	0
	1877	AACTCGGG	1.06904	0
	1878	AACTCGGT	1.07034	0
	1879	AACTCGTA	1.07526	0
	1880	AACTCGTC	1.07041	0
	1881	AACTCGTG	1.04938	0
	1882	AACTCTAA	0.939441	0
	1883	AACTCTAC	0.9683	0
	1884	AACTCTAG	0.967809	0
	1885	AACTCTAT	0.938409	0
	1886	AACTCTCA	0.952284	1
	1887	AACTCTCC	0.980994	1
	1888	AACTCTCG	1.12579	0
	1889	AACTCTCT	0.921366	1
	1890	AACTCTGA	0.922871	1
	1891	AACTCTGC	0.947876	1
	1892	AACTCTGG	0.967652	1
	1893	AACTCTGT	0.960292	1
	1894	AACTCTTA	0.969613	1
	1895	AACTCTTC	0.956325	1
	1896	AACTCTTG	0.965981	1
	1897	AACTGAAA	0.943851	1
	1898	AACTGAAC	0.962932	1
	1899	AACTGAAG	0.938223	1
	1900	AACTGAAT	0.940011	1
	1901	AACTGACA	0.974697	0
	1902	AACTGACC	0.958918	1
	1903	AACTGACG	1.07525	0
	1904	AACTGACT	0.956531	1
	1905	AACTGAGA	0.96214	1
	1906	AACTGAGC	0.966898	1
	1907	AACTGAGG	0.969907	1
	1908	AACTGAGT	0.937696	0
	1909	AACTGATA	0.904689	0
	1910	AACTGATC	0.947466	0
	1911	AACTGATG	0.918011	0
	1912	AACTGATT	0.956197	0
	1913	AACTGCAA	0.980158	0
	1914	AACTGCAC	0.981909	0
	1915	AACTGCAG	0.976629	1
	1916	AACTGCAT	0.910397	0
	1917	AACTGCCA	0.961796	1
	1918	AACTGCCC	0.98856	0
	1919	AACTGCCG	1.05756	0
	1920	AACTGCCT	0.937658	1
	1921	AACTGCGA	1.11556	0
	1922	AACTGCGC	1.1051	0
	1923	AACTGCGG	1.11413	0
	1924	AACTGCGT	1.06127	0
	1925	AACTGCTA	0.927806	0
	1926	AACTGCTC	0.994073	1
	1927	AACTGCTG	0.957504	1
	1928	AACTGCTT	0.949235	1
	1929	AACTGGAA	0.998984	1
	1930	AACTGGAC	0.985639	0
	1931	AACTGGAG	0.957444	1
	1932	AACTGGAT	0.929348	0
	1933	AACTGGCA	0.93064	0
	1934	AACTGGCC	0.984167	0
	1935	AACTGGCG	1.09575	0
	1936	AACTGGCT	0.954739	1
	1937	AACTGGGA	0.945615	1
	1938	AACTGGGC	0.977927	1
	1939	AACTGGGG	0.96009	1
	1940	AACTGGGT	0.999252	1
	1941	AACTGGTA	0.942564	0
	1942	AACTGGTC	0.954865	0
	1943	AACTGGTG	0.952265	0
	1944	AACTGTAA	0.932772	1
	1945	AACTGTAC	0.905115	0
	1946	AACTGTAG	0.990962	0
	1947	AACTGTAT	0.906353	1
	1948	AACTGTCA	0.977403	1
	1949	AACTGTCC	0.950533	1
	1950	AACTGTCG	1.08087	0
	1951	AACTGTCT	0.926068	1
	1952	AACTGTGA	0.900886	1
	1953	AACTGTGC	0.955906	0
	1954	AACTGTGG	0.937766	1
	1955	AACTGTGT	0.929699	1
	1956	AACTGTTA	0.952332	0
	1957	AACTGTTC	0.957791	0
	1958	AACTGTTG	0.952491	1
	1959	AACTTAAA	0.927871	1
	1960	AACTTAAC	0.967416	0
	1961	AACTTAAG	0.985932	0
	1962	AACTTAAT	0.937075	0
	1963	AACTTACA	0.932664	0
	1964	AACTTACC	0.945473	0
	1965	AACTTACG	1.06672	0
	1966	AACTTACT	0.925107	1
	1967	AACTTAGA	0.965492	0
	1968	AACTTAGC	0.989371	0
	1969	AACTTAGG	0.97513	0
	1970	AACTTAGT	0.949116	0
	1971	AACTTATA	0.910626	0
	1972	AACTTATC	0.945217	0
	1973	AACTTATG	0.932201	0
	1974	AACTTATT	0.938536	0
	1975	AACTTCAA	0.936448	1
	1976	AACTTCAC	0.980921	0
	1977	AACTTCAG	0.936108	1
	1978	AACTTCAT	0.920945	1
	1979	AACTTCCA	0.955004	1
	1980	AACTTCCC	0.965302	1
	1981	AACTTCCG	1.24679	1
	1982	AACTTCCT	0.946448	1
	1983	AACTTCGA	1.03343	0
	1984	AACTTCGC	1.03768	0
	1985	AACTTCGG	1.03228	0
	1986	AACTTCGT	1.02864	0
	1987	AACTTCTA	0.951604	0
	1988	AACTTCTC	0.955388	1
	1989	AACTTCTG	0.929127	1
	1990	AACTTCTT	0.912765	1
	1991	AACTTGAA	0.940825	1
	1992	AACTTGAC	0.935104	0
	1993	AACTTGAG	0.946595	1
	1994	AACTTGAT	0.935144	1
	1995	AACTTGCA	0.978532	0
	1996	AACTTGCC	0.973073	0
	1997	AACTTGCG	1.07917	0
	1998	AACTTGCT	0.958624	1
	1999	AACTTGGA	0.967107	1
[truncated: 30,897 more rows]
